# Supplementary material for: Amino Acid Dysregulation in the Mother–Fetus Unit: Multi-Compartment Metabolomic Signatures of Gestational Diabetes Mellitus and Fetal Macrosomia
Source: Int J Mol Sci. 2026 Apr 8;27(8):3346. doi: 10.3390/ijms27083346 (PMC13116625; doi:10.3390/ijms27083346)
Supplement: Supplementary file 1 [file ijms-27-03346-s001.zip]

Archive with 1 entries (1 files):
- ijms-4206618-supplementary.pdf
